# Supplementary material for: TROP2 confers resistance to oxidative stress-induced cancer cell death through YAP/HMOX1 signaling
Source: J Transl Med. 2026 Mar 11;24:438. doi: 10.1186/s12967-026-07955-z (PMC13034606; doi:10.1186/s12967-026-07955-z)
Supplement: Supplementary file 11 — Supplementary Material 11 [file 12967_2026_7955_MOESM11_ESM.xlsx]

## Sheet: Sheet1
		Sense （5'-3')	Anti-sense（5'-3')
	human TROP2 siRNA #1	CGCUCAUCUAUUACCUGGATT	UCCAGGUAAUAGAUGAGCGTT
	human TROP2 siRNA #2	CGUGGACAACGAUGGCCUCUA	UAGAGGCCAUCGUUGUCCACG
	human YAP siRNA #1	GCCACCAAGCUAGAUAAAGAA	UUCUUUAUCUAGCUUGGUGGC
	human YAP siRNA #2	UUUGGUUGAUAGUAUCACCUG	CAGGUGAUACUAUCAACCAAA
	human HMOX1 siRNA #1	ACAGUUGCUGUAGGGCUUUAU	AUAAAGCCCUACAGCAACUGU
	human HMOX1 siRNA #2	AAAGUUCCUCAUGAACUCAGC	GCUGAGUUCAUGAGGAACUUU
	siRNA negative control	UUCUCCGAACGUGUCACGUTT	ACGUGACACGUUCGGAGAATT
	Primer sequences
		Forward primer（5'-3')	Reverse primer（5'-3')
	ACSL4	CATCCCTGGAGCAGATACTCT	TCACTTAGGATTTCCCTGGTCC
	CLDN4	TGGGGCTACAGGTAATGGG	GGTCTGCGAGGTGACAATGTT
	SLC3A2	TGAATGAGTTAGAGCCCGAGA	GTCTTCCGCCACCTTGATCTT
	HMOX1	AAGACTGCGTTCCTGCTCAAC	AAAGCCCTACAGCAACTGTCG
	FTH1	TCCTACGTTTACCTGTCCATGT	GTTTGTGCAGTTCCAGTAGTGA
	SLC7A11	TCTCCAAAGGAGGTTACCTGC	AGACTCCCCTCAGTAAAGTGAC
	YAP1	CAAGAAAGCAGGCTCACAGAA	GCTGGGTGTTAGGGCTTCG
	PPA1	CCCTGGAGTACCGAGTCTTCC	CATTTTTGCATTAGACCAGCGTG
	GPX4	GAGGCAAGACCGAAGTAAACTAC	CCGAACTGGTTACACGGGAA
	TROP2	ACAACGATGGCCTCTACGAC	GTCCAGGTCTGAGTGGTTGAA
	GAPDH	TGTGGGCATCAATGGATTTGG	ACACCATGTATTCCGGGTCAAT
	SLC40A1	CTACTTGGGGAGATCGGATGT	CTGGGCCACTTTAAGTCTAGC
	SAT1	ACAGGAGCTTGGTCAGCTAAG	CATGCACCGTCTCATTTGCG
	FTH1	AGTACGACACCAACTGCGAC	AGAAGGCCATAGACAGGTACAG
	TEAD2	CTTCGTGGAACCGCCAGAT	GGAGGCCACCCTTTTTCTCA
	ALOX15	CTGAATGGTCTCAACCCTGTC	GGGAGCCCTTCTCTAGCTCA
	NFE2L2	TCAGCGACGGAAAGAGTATGA	CCACTGGTTTCTGACTGGATGT
	TEAD4	GAACGGGGACCCTCCAATG	GCGAGCATACTCTGTCTCAAC
	LPCAT3	GGAGCTGAGCCTTAACAAGTT	CAAAGCAAAGGGGTAACCCAG
	GCH1	ACGAGCTGAACCTCCCTAAC	GAACCAAGTGATGCTCACACA
	NQO1	GAAGAGCACTGATCGTACTGGC	GGATACTGAAAGTTCGCAGGG
